# Supplementary material for: Labeling of Monilinia fructicola with GFP and Its Validation for Studies on Host-Pathogen Interactions in Stone and Pome Fruit
Source: Genes (Basel). 2019 Dec 11;10(12):1033. doi: 10.3390/genes10121033 (PMC6947648; doi:10.3390/genes10121033)
Supplement: Supplementary file 1 [file genes-10-01033-s001.zip]

Archive with 3 entries (3 files):
- genes-642786- Figure S1.pdf
- genes-642786- Table S1.pdf
- genes-642786- Table S2.pdf
